# Supplementary material for: Towards Rational Biosurfactant Design—Predicting Solubilization in Rhamnolipid Solutions
Source: Molecules. 2021 Jan 20;26(3):534. doi: 10.3390/molecules26030534 (PMC7864340; doi:10.3390/molecules26030534)
Supplement: Supplementary file 1 [file molecules-26-00534-s001.zip]

Archive with 3 entries (3 files):
- 05 ESI MSR dataset with MICE.xlsx
- 07 ESI MSR calculator.xlsx
- molecules-1007862-supplementary material.pdf
