# Supplementary material for: Towards Rational Biosurfactant Design—Predicting Solubilization in Rhamnolipid Solutions
Source: Molecules. 2021 Jan 20;26(3):534. doi: 10.3390/molecules26030534 (PMC7864340; doi:10.3390/molecules26030534)
Supplement: Supplementary file 1 [file molecules-26-00534-s001.zip › 05 ESI MSR dataset with MICE.xlsx]

## Sheet: Full dataset
Article
Towards rational biosurfactant design – predicting solubilization in rhamnolipid solutions
Ilona E. Kłosowska-Chomiczewska 1,*, Adrianna Kotewicz-Siudowska 1, Wojciech Artichowicz 2, Adam Macierzanka 1, Agnieszka Głowacz-Różyńska 1, Patrycja Szumała 1, Krystyna Mędrzycka 1, Elżbieta Hallmann 1, Elena Karpenko 3 and Christian Jungnickel 1
1 Department of Colloid and Lipid Science, Faculty of Chemistry, 2 Department of Hydraulic Engineering, Faculty of Civil and Environmental Engineering, Gdańsk University of Technology, Narutowicza St. 11/12, 80-233 Gdańsk, Poland; ilochomi@pg.edu.pl (I.K-C.), adriannakotewicz@gmail.com (A.K-S.), wojartic@pg.edu.pl (W.A.), agnglowa@pg.gda.pl (A.G-R.), patszuma@pg.edu.pl (P.S.), kbm@pg.edu.pl (K.M.…
3 Department of Physical Chemistry of Fossil Fuels InPOCC, National Academy of Sciences of Ukraine, 3a Naukova St., Lviv, 79053, Ukraine; e.v.karpenko@gmail.com
* Correspondence: ilochomi@pg.edu.pl; Tel.: +48-58-347-11-51
Table 1. Continuous and discontinuous dataset obtained from the experiments and literature. RL represents rhamnolipids.
BS type	Impurity	logPBS	CMC [mg/L]	Solubilizate	logPsol.	Vm of sol. [Å3]	pH	T [ºC]	MSR	Ref.
JBR 425:alginate 1.3:1	2	4.86	50.5	n-dodecane	6.69	213.78	7	23	1.11	*
JBR 425:alginate 1:1	2	4.86	45.5	n-dodecane	6.69	213.78	7	23	0.98
JBR 425	0	4.86	36.7**	n-dodecane	6.69	213.78	7	23	0.88
RBC	2	4.61	37.7**	n-dodecane	6.69	213.78	5	23	4.84
RBC	2	4.61	62.1**	n-dodecane	6.69	213.78	7	23	0.63
RBC	2	4.61	41.5**	n-dodecane	6.69	213.78	9	23	0.26
MonoRL	0	5.21	21	n-hexadecane	8.54	290.98	7	23	0.795	[1]
MonoRL	0	5.21	83.6	n-decane	5.68	180.17	6.8	30	0.29	[2]
MonoRL	0	5.21	83.6	n-dodecane	6.69	213.78	6.8	30	2.91
MonoRL	0	5.21	83.6	n-tetradecane	7.7	247.38	6.8	30	0.94
MonoRL	0	5.21	83.6	n-hexadecane	8.54	290.98	6.8	30	0.89
RL	0	5.21	50	Lindane	3.73	183.97	7	23	0.043	[3]
MonoRL	0	5.21	38.25	n-hexadecane	8.54	290.98	7	23	0.8	[4]
DiRL	0	4.51	49.35	n-hexadecane	8.54	290.98	7	23	3.8
Mixture of RL	0	4.86	0.2	Styrene	2.79	111.78	5.5	23	1.85	[5]
RL powder	0	4.8852	63.1	Hexachlorobenzene	5.72	165.26	7	23	5.40∙10-4	[6]
Mono and DiRL 1:1	0	4.86	57.7	Phenanthrene	4.3	170.03	4	23	0.087	[7]
Mono and DiRL 1:1	0	4.86	57.7	Phenanthrene	4.3	170.03	5	23	0.1
Mono and DiRL 1:1	0	4.86	57.7	Phenanthrene	4.3	170.03	6	23	0.058
Mono and DiRL 1:1	0	4.86	57.7	Phenanthrene	4.3	170.03	7	23	2.10∙10-3
Mono and DiRL 1:1	0	4.86	57.7	Phenanthrene	4.3	170.03	8	23	8.10∙10-3
RL	0	5.21	30	Perchloroethylene	2.69	94.19	7	23	1.793	[8]
MonoRL	1	5.21	50	n-hexadecane	8.54	290.98	6.5	23	0.06	[9]
MonoRL	0	5.21	50.4	Phenanthrene	4.3	170.03	7	23	0.057	[10]
DiRL	0	4.51	65	Phenanthrene	4.3	170.03	7	23	0.021
DiRL	0	4.51	25.6	n-hexadecane	8.54	290.98	7	23	5.2	[11]
DiRL acid	0	4.51	62.7	n-hexadecane	8.54	290.98	7	23	0.13
DiRL	0	4.51	25.6	Octadecane	9	314.59	7	23	0.074
DiRL acid	0	4.51	62.7	Octadecane	9	314.59	7	23	0.15
RL mixture	1.5	4.82***	240	Naphthalene	3.15	128.03	7	30	7.44	[12]
RL mixture	1.5	4.87***	240	Phenantrene	4.33	170.03	7	30	2.83
RL mixture	1.5	4.82***	240	Pyrene	4.88	188.6	7	30	1.34
MonoRL mixture	1.5	4.85***	45.8	Triclosan	5.13	213.06	7	22	0.254	[13]
DiRL mixture	1.5	4.93***	118	Triclosan	5.13	213.06	7	22	0.35
RL mixture	1.5	4.85***	229.5***	Naphthalene	3.15	128.03	7	23	0.49	[14]
RL mixture	1.5	4.92***	144.9***	Phenanthrene	4.3	170.03	7	23	0.094
RL mixture	1.5	4.90***	172.3***	Pyrene	4.88	188.6	7	23	0.014
Biosurfactant	2	4.93***	50	Phenanthrene	4.3	170.03	7.5	23	0.51118	[15]
UH Biosurfactant	1	4.93***	700	Perchloroethylene	2.69	94.19	7	23	0.16	[16]
RL mixture	1.5	4.99***	1.03∙10-3	Pyrene	4.88	188.6	6.85	20	0.0075	[17]
Flavolipid	1	4.81***	300	Hexadecane	8.54	290.98	6.8	23	1.78	[18]
Alasan	1	4.79***	200	Phenanthrene	4.3	170.03	5.95	23	82.1	[19]
Alasan	1	4.94***	200	Fluoranthene	4.83	188.6	5.95	23	68.8
Alasan	1	4.93***	200	Pyrene	4.88	188.6	5.95	23	28.9
RL mixture	1.5	4.87***	18	Hexadecane	8.54	290.98	7	23	1.35∙10-5	[20]
* determined for the purpose of this publication
** measured for the purpose of [21]
*** data implemented with MICE
LITERATURE
[1] Y. Liu, G. Zeng, H. Zhong, Z. Wang, Z. Liu, M. Cheng, G. Liu, X. Yang, S. Liu, Effect of rhamnolipid solubilization on hexadecane bioavailability: enhancement or reduction?, J Hazard Mater 322 (2017) 394-401.
[2] H. Zhong, X. Yang, F. Tan, M.L. Brusseau, L. Yang, Z. Liu, G. Zeng, X. Yuan, Aggregate-based sub-CMC solubilization of n-alkanes by monorhamnolipid biosurfactant, New J. Chem. 40(3) (2016) 2028-2035.
[3] J. Wan, D. Meng, T. Long, R. Ying, M. Ye, S. Zhang, Q. Li, Y. Zhou, Y. Lin, Simultaneous Removal of Lindane, Lead and Cadmium from Soils by Rhamnolipids Combined with Citric Acid, PloS one 10(6) (2015).
[4] H. Zhong, Y. Liu, Z. Liu, Y. Jiang, F. Tan, G. Zeng, X. Yuan, M. Yan, Q. Niu, Y. Liang, Degradation of pseudo-solubilized and mass hexadecane by a Pseudomonas aeruginosa with treatment of rhamnolipid biosurfactant, Int. Biodeter. Biodegr. 94 (2014) 152-159.
[5] Y. Guo, C.N. Mulligan, M.P. Nieh, An unusual morphological transformation of rhamnolipid aggregates induced by concentration and addition of styrene: A small angle neutron scattering (SANS) study, Colloids Surf. A 373(1) (2011) 42-50.
[6] J. Wan, L. Chai, X. Lu, Y. Lin, S. Zhang, Remediation of hexachlorobenzene contaminated soils by rhamnolipid enhanced soil washing coupled with activated carbon selective adsorption, J. Hazard. Mater. 189(1) (2011) 458-464.
[7] K.H. Shin, J.Y. Kim, K.W. Kim, Effect of Biosurfactant Addition on the Biodegradation of phenanthrene in soil-water system, Environ. Eng. Res. 13(1) (2008) 8-13.
[8] J.S. Clifford, M.A. Ioannidis, R.L. Legge, Enhanced aqueous solubilization of tetrachloroethylene by a rhamnolipid biosurfactant, J Colloid Interface Sci 305(2) (2007) 361-365.
[9] G. Bai, M.L. Brusseau, R.M. Miller, Influence of cation type, ionic strength, and pH on solubilization and mobilization of residual hydrocarbon by a biosurfactant, J. Contam. Hydrol. 30(3) (1998) 265-279.
[10] Y. Zhang, W.J. Maier, R.M. Miller, Effect of rhamnolipids on the dissolution, bioavailability, and biodegradation of phenanthrene, Environ. Sci. Technol. 31(8) (1997) 2211-2217.
[11] Y. Zhang, R.M. Miller, Effect of rhamnolipid (biosurfactant) structure on solubilization and biodegradation of n-alkanes, Appl. Environ. Microbiol. 61(6) (1995) 2247-2251.
[12] S. Li, Y. Pi, M. Bao, C. Zhang, D. Zhao, Y. Li, P. Sun, J. Lu, Effect of rhamnolipid biosurfactant on solubilization of polycyclic aromatic hydrocarbons, Mar. Pollut. Bull. 101(1) (2015) 219-225.
[13] X. Zhang, Q. Guo, Y. Hu, H. Lin, Effects of monorhamnolipid and dirhamnolipid on sorption and desorption of triclosan in sediment–water system, Chemosphere 90(2) (2013) 581-587.
[14] S. Zhu, S. Liang, X. You, Effect of rhamnolipid biosurfactant on solubilization and biodegradation of polycyclic aromatic hydrocarbons, 2013 Third International Conference on Intelligent System Design and Engineering Applications, IEEE, 2013, pp. 651-654.
[15] H. Yin, J. Qiang, Y. Jia, J. Ye, H. Peng, H. Qin, N. Zhang, B. He, Characteristics of biosurfactant produced by Pseudomonas aeruginosa S6 isolated from oil-containing wastewater, Process. Biochem. 44(3) (2009) 302-308.
[16] S. Harendra, C. Vipulanandan, Degradation of high concentrations of PCE solubilized in SDS and biosurfactant with Fe/Ni bi-metallic particles, Colloids Surf. A 322(1-3) (2008) 6-13.
[17] F. Bordas, P. Lafrance, R. Villemur, Conditions for effective removal of pyrene from an artificially contaminated soil using Pseudomonas aeruginosa 57SJ rhamnolipids, Environ. Pollut. 138(1) (2005) 69-76.
[18] A.A. Bodour, C. Guerrero-Barajas, B.V. Jiorle, M.E. Malcomson, A.K. Paull, A. Somogyi, L.N. Trinh, R.B. Bates, R.M. Maier, Structure and characterization of flavolipids, a novel class of biosurfactants produced by Flavobacterium sp. strain MTN11, Appl. Environ. Microbiol. 70(1) (2004) 114-120.
[19] T. Barkay, S. Navon-Venezia, E. Ron, E. Rosenberg, Enhancement of solubilization and biodegradation of polyaromatic hydrocarbons by the bioemulsifier alasan, Appl. Environ. Microbiol. 65(6) (1999) 2697-2702.
[20] S. Thangamani, G.S. Shreve, Effect of anionic biosurfactant on hexadecane partitioning in multiphase systems, Environ. Sci. Technol. 28(12) (1994) 1993-2000.
[21] I. E. Kłosowska-Chomiczewska, K. Mędrzycka, E. Hallmann, E. Karpenko, T. Pokynbroda, A. Macierzanka, C. Jungnickel, Rhamnolipid CMC prediction, J. Colloid Interface Sci., 488 (2017) 10-19.
