# Supplementary material for: Towards Rational Biosurfactant Design—Predicting Solubilization in Rhamnolipid Solutions
Source: Molecules. 2021 Jan 20;26(3):534. doi: 10.3390/molecules26030534 (PMC7864340; doi:10.3390/molecules26030534)
Supplement: Supplementary file 1 [file molecules-26-00534-s001.zip › 07 ESI MSR calculator.xlsx]

## Sheet: MSR calculator
Towards rational biosurfactant design – predicting solubilization in rhamnolipid solutions
Ilona E. Kłosowska-Chomiczewska a*, Adrianna Kotewicz-Siudowska a, Wojciech Artichowicz b, Agnieszka Głowacz-Różyńska a, Patrycja Szumała a, Krystyna Mędrzycka a, Elżbieta Hallmann a, Elena Karpenko c and Christian Jungnickel a
a Department of Colloid and Lipid Science, Faculty of Chemistry, b Department of Hydraulic Engineering, Faculty of Civil and Environmental Engineering, Gdańsk University of Technology, Narutowicza St. 11/12, 80-233 Gdańsk, Poland
c Department of Physical Chemistry of Fossil Fuels InPOCC, National Academy of Sciences of Ukraine, 3a Naukova St., Lviv, 79053, Ukraine
* Corresponding author: ilochomi@pg.edu.pl, tel: +48 58 347 1151 (Ilona E. Kłosowska-Chomiczewska)
Table 2. MSR calculator
BIOSURFACTANT *				SOLUBILIZATE			ENVIRONEMENTAL CONDITIONS		RESULTS OF CALCULATIONS
BS type	Impurity	logPBS	CMC [mg/L]	Solubilizate	logPsol. **	Vm of sol. ** [Å3]	pH	T [ºC]	Average EA MSR	SD	MSR 1	MSR 2	MSR 3	MSR 4	MSR 5	MSR 6	MSR 7	MSR 8	MSR 9	MSR 10	logMSR 1	logMSR 2	logMSR 3	logMSR 4	logMSR 5	logMSR 6	logMSR 7	logMSR 8	logMSR 9	logMSR 10
JBR 425:alginate 1.3:1	2	4.86	50.5	p-xylene	2.83	117.17	5	20	0.626457	0.58478		0.311279	0.964909	2.01463	0.676264	0.658543	0.32876	0.236928	0.337562	0.109243	5.17284	-0.50685	-0.0155136	0.304195	-0.169884	-0.181416	-0.483121	-0.625383	-0.471646	-0.961606	FALSE	FALSE	FALSE	FALSE		FALSE	FALSE	FALSE	FALSE		FALSE	FALSE	FALSE	FALSE		FALSE	FALSE	FALSE	FALSE
JBR 425:alginate 1:1	2	4.86	45.5						2.33573	5.70979	18.5575	0.416414	0.667541	1.30652	0.676264	0.716476	0.33299	0.239693	0.340862	0.103056	1.26852	-0.380475	-0.175522	0.116116	-0.169884	-0.144799	-0.477568	-0.620345	-0.467421	-0.986926	FALSE	FALSE	FALSE	FALSE		FALSE	FALSE	FALSE	FALSE		TRUE	TRUE	TRUE	TRUE		FALSE	FALSE	FALSE	FALSE
JBR 425	0	4.86	36.7						0.536175	0.479664	1.48424	0.0816684	0.556677	0.878489	1.06691	0.103055	0.339873	0.244184	0.573708	0.0329526	0.171503	-1.08795	-0.254396	-0.0562638	0.0281273	-0.986931	-0.468683	-0.612283	-0.241309	-1.48211	FALSE	FALSE	FALSE	FALSE		FALSE	FALSE	FALSE	FALSE		FALSE	FALSE	FALSE	FALSE		FALSE	FALSE	FALSE	FALSE
RBC	2	4.61	37.7	Highest MSR	1st	19.0292			0.689748	0.485806	1.70913	0.916508	0.563654	0.90787	0.680424	1.10166	0.339125	0.243696	0.345634	0.0897844	0.232775	-0.0378635	-0.248988	-0.0419761	-0.16722	0.0420473	-0.469641	-0.613152	-0.461384	-1.0468	FALSE	FALSE	FALSE	FALSE		FALSE	FALSE	FALSE	FALSE		FALSE	FALSE	FALSE	FALSE		FALSE	FALSE	FALSE	FALSE
RBC	2	4.61	62.1		2nd	2.70204			0.368756	0.292505	0.00266246	0.205433	0.197853	0.905444	0.680424	0.699451	0.317912	0.229827	0.329066	0.119488	-2.57472	-0.68733	-0.703657	-0.0431384	-0.16722	-0.155243	-0.497693	-0.6386	-0.482717	-0.922675	FALSE	FALSE	FALSE	FALSE		FALSE	FALSE	FALSE	FALSE		FALSE	FALSE	FALSE	FALSE		FALSE	FALSE	FALSE	FALSE
RBC	2	4.61	41.5		3rd	2.33573			0.842644	1.02915	3.65485	0.579784	0.59856	1.0568	0.680424	0.837736	0.336204	0.24179	0.343363	0.0969275	0.56287	-0.236734	-0.222892	0.0239917	-0.16722	-0.0768927	-0.473398	-0.616561	-0.464246	-1.01355	FALSE	FALSE	FALSE	FALSE		FALSE	FALSE	FALSE	FALSE		FALSE	FALSE	FALSE	FALSE		FALSE	FALSE	FALSE	FALSE
MonoRL	0	5.21	21	Lowest MSR	1st	0.113365			0.898207	1.66831	0.518896	0.0839132	0.367176	5.56947	1.06691	0.0822554	0.350633	0.25119	0.587511	0.104118	-0.28492	-1.07617	-0.435126	0.745814	0.0281273	-1.08484	-0.455147	-0.599998	-0.230984	-0.982472	FALSE	FALSE	FALSE	FALSE		FALSE	FALSE	FALSE	FALSE		FALSE	FALSE	FALSE	FALSE		FALSE	FALSE	FALSE	FALSE
MonoRL	0	5.21	83.6		2nd	0.214634			0.652434	1.07493	0.0432431	0.0718492	0.31972	3.58306	1.06691	0.419601	0.292946	0.213405	0.512552	0.00106008	-1.36408	-1.14358	-0.49523	0.554254	0.0281273	-0.377164	-0.533212	-0.670795	-0.290262	-2.97466	FALSE	FALSE	FALSE	FALSE		FALSE	FALSE	FALSE	FALSE		FALSE	FALSE	FALSE	FALSE		FALSE	FALSE	FALSE	FALSE
RL	0	5.21	50		3rd	0.249822			0.580178	0.614496		0.0794383	0.904185	1.89499	1.06691	0.137307	0.329194	0.237212	0.559931	0.0124345	4.22225	-1.09997	-0.0437426	0.277606	0.0281273	-0.862309	-0.482548	-0.624863	-0.251865	-1.90537	FALSE	FALSE	FALSE	FALSE		FALSE	FALSE	FALSE	FALSE		FALSE	FALSE	FALSE	FALSE		FALSE	FALSE	FALSE	FALSE
MonoRL	0	5.21	38.25						0.579379	0.572385	1.8622	0.0814254	0.567778	0.925638	1.06691	0.106078	0.33871	0.243425	0.57221	0.0294146	0.270027	-1.08924	-0.245821	-0.0335588	0.0281273	-0.974376	-0.470173	-0.613635	-0.242444	-1.53144	FALSE	FALSE	FALSE	FALSE		FALSE	FALSE	FALSE	FALSE		FALSE	FALSE	FALSE	FALSE		FALSE	FALSE	FALSE	FALSE
DiRL	0	4.51	49.35						0.559072	0.57647		0.0795554	0.843268	1.76576	1.06691	0.135118	0.329755	0.237579	0.560656	0.0130411	3.36161	-1.09933	-0.0740342	0.246933	0.0281273	-0.869288	-0.481809	-0.624192	-0.251303	-1.88469	FALSE	FALSE	FALSE	FALSE		FALSE	FALSE	FALSE	FALSE		FALSE	FALSE	FALSE	FALSE		FALSE	FALSE	FALSE	FALSE
Mixture of RL	0	4.86	0.2						0.399011	0.313937	0.343044	0.0863877	0.643887	0.0740746	1.06691	0.0737068	0.362503	0.258898	0.602655	0.478045	-0.46465	-1.06355	-0.19119	-1.13033	0.0281273	-1.13249	-0.440688	-0.58687	-0.219931	-0.320531	FALSE	FALSE	FALSE	FALSE		FALSE	FALSE	FALSE	FALSE		FALSE	FALSE	FALSE	FALSE		FALSE	FALSE	FALSE	FALSE
RL powder	0	4.8852	63.1						0.370316	0.394007	0.00398846	0.0768683	0.218971	1.0431	1.06691	0.198526	0.316902	0.229164	0.543974	0.00476139	-2.39919	-1.11425	-0.659614	0.0183265	0.0281273	-0.702183	-0.499076	-0.639853	-0.264422	-2.32227	FALSE	FALSE	FALSE	FALSE		FALSE	FALSE	FALSE	FALSE		FALSE	FALSE	FALSE	FALSE		FALSE	FALSE	FALSE	FALSE
Mono and DiRL 1:1	0	4.86	57.7						0.249822	0.33548	5.39016e-05	0.0779783	0.0275272	0.044167	1.06691	0.168778	0.322209	0.232642	0.550877	0.00707268	-4.2684	-1.10803	-1.56024	-1.3549	0.0281273	-0.772683	-0.491862	-0.633311	-0.258945	-2.15042	FALSE	FALSE	FALSE	FALSE		FALSE	FALSE	FALSE	FALSE		FALSE	FALSE	FALSE	FALSE		FALSE	FALSE	FALSE	FALSE
RL	0	5.21	30						0.456238	0.350172	0.792923	0.0826723	0.516623	0.785312	1.06691	0.0922085	0.344684	0.247318	0.579889	0.0538407	-0.100769	-1.08264	-0.286826	-0.104958	0.0281273	-1.03523	-0.462579	-0.606744	-0.236655	-1.26889	FALSE	FALSE	FALSE	FALSE		FALSE	FALSE	FALSE	FALSE		FALSE	FALSE	FALSE	FALSE		FALSE	FALSE	FALSE	FALSE
MonoRL	1	5.21	50						0.585782	0.546953		0.15921	0.904185	1.89499	0.733681	0.301362	0.329194	0.237212	0.368068	0.34414	4.22225	-0.79803	-0.0437426	0.277606	-0.134493	-0.520911	-0.482548	-0.624863	-0.434072	-0.463265	FALSE	FALSE	FALSE	FALSE		FALSE	FALSE	FALSE	FALSE		FALSE	FALSE	FALSE	FALSE		FALSE	FALSE	FALSE	FALSE
MonoRL	0	5.21	50.4						0.595878	0.642965		0.0793657	0.951555	1.989	1.06691	0.138686	0.328847	0.236985	0.559482	0.0120753	4.95496	-1.10037	-0.021566	0.298635	0.0281273	-0.857968	-0.483006	-0.625278	-0.252214	-1.9181	FALSE	FALSE	FALSE	FALSE		FALSE	FALSE	FALSE	FALSE		FALSE	FALSE	FALSE	FALSE		FALSE	FALSE	FALSE	FALSE
DiRL	0	4.51	65						0.39741	0.440007	0.00711399	0.0764591	0.248775	1.27552	1.06691	0.210922	0.314946	0.227882	0.541426	0.00414255	-2.14789	-1.11657	-0.604193	0.105688	0.0281273	-0.675879	-0.501764	-0.64229	-0.266461	-2.38273	FALSE	FALSE	FALSE	FALSE		FALSE	FALSE	FALSE	FALSE		FALSE	FALSE	FALSE	FALSE		FALSE	FALSE	FALSE	FALSE
DiRL	0	4.51	25.6						0.45285	0.353099	0.621882	0.0832935	0.479958	0.934746	1.06691	0.0867624	0.347662	0.249257	0.583707	0.0743254	-0.206292	-1.07939	-0.318797	-0.0293065	0.0281273	-1.06167	-0.458843	-0.603353	-0.233805	-1.12886	FALSE	FALSE	FALSE	FALSE		FALSE	FALSE	FALSE	FALSE		FALSE	FALSE	FALSE	FALSE		FALSE	FALSE	FALSE	FALSE
DiRL acid	0	4.51	62.7						0.364028	0.384626	0.00342797	0.0769531	0.211069	0.989723	1.06691	0.196055	0.317307	0.22943	0.544502	0.00490302	-2.46496	-1.11377	-0.675575	-0.00448626	0.0281273	-0.707622	-0.49852	-0.639349	-0.264	-2.30954	FALSE	FALSE	FALSE	FALSE		FALSE	FALSE	FALSE	FALSE		FALSE	FALSE	FALSE	FALSE		FALSE	FALSE	FALSE	FALSE
RL mixture	1.5	4.837	240						0.737556	0.388768	0.448968	0.319758	1.12298		0.700964		1.26925	0.814001	1.01865	0.20587	-0.347785	-0.495179	0.0503715	3.16286	-0.154305	5.38185	0.103549	-0.0893751	0.00802651	-0.686408	FALSE	FALSE	FALSE	FALSE		FALSE	FALSE	FALSE	FALSE		FALSE	FALSE	FALSE	FALSE		FALSE	FALSE	FALSE	FALSE
MonoRL mixture	1.5	4.85	45.8						2.70204	6.97244	22.5217	0.271606	0.675416	1.33146	0.700718	0.459571	0.332743	0.239531	0.351794	0.135775	1.3526	-0.56606	-0.170428	0.124327	-0.154456	-0.337647	-0.47789	-0.620638	-0.453712	-0.86718	FALSE	FALSE	FALSE	FALSE		TRUE	TRUE	TRUE	TRUE		FALSE	FALSE	FALSE	FALSE		FALSE	FALSE	FALSE	FALSE
DiRL mixture	1.5	4.93	118						2.19702	4.76818	0.0659151	0.0804406	0.270086	15.1094	0.699232	4.88172	0.231735	0.172618	0.267936	0.191141	-1.18102	-1.09452	-0.568498	1.17925	-0.155379	0.688573	-0.635009	-0.762913	-0.571969	-0.718647	FALSE	FALSE	FALSE	FALSE		FALSE	FALSE	FALSE	FALSE		FALSE	FALSE	FALSE	FALSE		FALSE	FALSE	FALSE	FALSE
RL mixture	1.5	4.89	182.2						0.113365	0.247201	0.000222518	0.000883167	0.000363167		0.699971		0.00018648	0.000347851	0.00345428	0.201493	-3.65264	-3.05396	-3.43989	2.25807	-0.15492	2.75069	-3.72937	-3.45861	-2.46164	-0.695739	FALSE	FALSE	FALSE	FALSE		FALSE	FALSE	FALSE	FALSE		FALSE	FALSE	FALSE	FALSE		TRUE	TRUE	TRUE	TRUE
Biosurfactant	2	4.93	50						0.607539	0.544562		0.319088	0.904185	1.89499	0.67516	0.661434	0.329194	0.237212	0.337901	0.108685	4.22225	-0.496089	-0.0437426	0.277606	-0.170593	-0.179513	-0.482548	-0.624863	-0.47121	-0.963831	FALSE	FALSE	FALSE	FALSE		FALSE	FALSE	FALSE	FALSE		FALSE	FALSE	FALSE	FALSE		FALSE	FALSE	FALSE	FALSE
UH Biosurfactant	1	4.93	700						0.396978	0.197193	0.228038	0.123438	0.265249		0.739587		0.523364	0.361611	0.526397	0.408141	-0.641993	-0.908552	-0.576346	8.18723	-0.131011	52.0122	-0.281197	-0.441759	-0.278687	-0.38919	FALSE	FALSE	FALSE	FALSE		FALSE	FALSE	FALSE	FALSE		FALSE	FALSE	FALSE	FALSE		FALSE	FALSE	FALSE	FALSE
RL mixture	1.5	4.99	0.00103						0.264109	0.232892	0.342252	0.0206727	0.0125407	0.0736848	0.698141	0.0114604	0.362606	0.258965	0.375641	0.485126	-0.465654	-1.6846	-1.90168	-1.13262	-0.156057	-1.9408	-0.440565	-0.586759	-0.425227	-0.314146	FALSE	FALSE	FALSE	FALSE		FALSE	FALSE	FALSE	FALSE		FALSE	FALSE	FALSE	FALSE		FALSE	FALSE	FALSE	FALSE
Flavolipid	1	4.81	300						0.524811	0.217236	0.288259	0.178927	0.640449		0.742258		0.746603	0.500211	0.697404	0.404372	-0.540217	-0.747325	-0.193515	4.03749	-0.129445	8.78507	-0.12691	-0.300847	-0.156516	-0.393218	FALSE	FALSE	FALSE	FALSE		FALSE	FALSE	FALSE	FALSE		FALSE	FALSE	FALSE	FALSE		FALSE	FALSE	FALSE	FALSE
Alasan	1	4.92	200						19.0292	13.9337	12.0452	22.4922	27.242		0.739806		40.8123	21.067	27.4345	0.40076	1.08081	1.35203	1.43524	2.54324	-0.130882	3.3858	1.61079	1.3236	1.4383	-0.397115	TRUE	TRUE	TRUE	TRUE		FALSE	FALSE	FALSE	FALSE		FALSE	FALSE	FALSE	FALSE		FALSE	FALSE	FALSE	FALSE
RL mixture	1.5	4.87	18						0.214634	0.253212	0.473442	4.78475e-06	1.48663e-05	2.18123e-05	0.700343	9.83832e-06	0.352497	0.252402	0.367608	1.31439e-08	-0.324733	-5.32014	-4.8278	-4.6613	-0.154689	-5.00708	-0.452844	-0.597908	-0.434615	-7.88128	FALSE	FALSE	FALSE	FALSE		FALSE	FALSE	FALSE	FALSE		FALSE	FALSE	FALSE	FALSE		FALSE	FALSE	FALSE	FALSE
*MICE values marked with color were averaged for the purpose of building the MSR calculator
** values can be calculated by software available online, e.g. Molinspiration
